# Supplementary material for: The rs1883832 Polymorphism (CD40-1C>T) Affects the Intensity of IgA Responses after BNT162b2 Vaccination
Source: Int J Mol Sci. 2022 Nov 14;23(22):14056. doi: 10.3390/ijms232214056 (PMC9697403; doi:10.3390/ijms232214056)
Supplement: Supplementary file 1 [file ijms-23-14056-s001.zip]

Archive with 1 entries (1 files):
- ijms-1951594-supplementary.pdf
